# Supplementary material for: Regulation Ratio: A Singular Multi-Omic Measurement of Gene Regulatory Mechanisms
Source: Comput Struct Biotechnol J. 2026 Apr 22;35(1):0044. doi: 10.34133/csbj.0044 (PMC13100350; doi:10.34133/csbj.0044)
Supplement: Supplementary 1 — Supplementary Text Fig. S1 Tables S1 and S2 [file csbj.0044.f1.zip]

Archive with 8 entries (8 files):
- HEK293_GSEA_NEG.tsv
- HEK293_GSEA_POS.tsv
- HepG2_GSEA_NEG.tsv
- HepG2_GSEA_POS.tsv
- K562_GSEA_NEG.tsv
- K562_GSEA_POS.tsv
- Supplemental_Figure_1.png
- Supplemental_Material.docx
